# Supplementary material for: High-Flux Solvent-Resistant Reverse Osmosis Membrane Enabled by D-glucamine Surface Modification
Source: Membranes (Basel). 2026 May 6;16(5):171. doi: 10.3390/membranes16050171 (PMC13208494; doi:10.3390/membranes16050171)
Supplement: Supplementary file 1 [file membranes-16-00171-s001.zip]

Archive with 1 entries (1 files):
- membranes-4219314-supplementary.pdf
